# Supplementary material for: Characterisation of a Live-Attenuated Rabies Virus Expressing a Secreted scFv for the Treatment of Rabies
Source: Viruses. 2023 Jul 31;15(8):1674. doi: 10.3390/v15081674 (PMC10458464; doi:10.3390/v15081674)
Supplement: Supplementary file 1 [file viruses-15-01674-s001.zip]

Archive with 1 entries (1 files):
- viruses-2505922-supplementary.pdf
